# Supplementary material for: Lactobacillus plantarum and Lactobacillus reuteri as Functional Feed Additives to Prevent Diarrhoea in Weaned Piglets
Source: Animals (Basel). 2021 Jun 12;11(6):1766. doi: 10.3390/ani11061766 (PMC8231520; doi:10.3390/ani11061766)
Supplement: Supplementary file 1 [file animals-11-01766-s001.zip]

Archive with 1 entries (1 files):
- animals-1236417-supplementary.pdf
